# Supplementary material for: CENTRE: a gradient boosting algorithm for Cell-type-specific ENhancer-Target pREdiction
Source: Bioinformatics. 2023 Nov 20;39(11):btad687. doi: 10.1093/bioinformatics/btad687 (PMC10666202; doi:10.1093/bioinformatics/btad687)
Supplement: btad687_Supplementary_Data [file btad687_supplementary_data.zip]

Archive with 2 entries (2 files):
- Supplementary_Tables_111023.xlsx
- Supplementary_figures_111023.docx
